# Supplementary material for: Genome-Wide Analysis of Family-1 UDP-Glycosyltransferases in Potato (Solanum tuberosum L.): Identification, Phylogenetic Analysis and Determination of Response to Osmotic Stress
Source: Genes (Basel). 2023 Nov 27;14(12):2144. doi: 10.3390/genes14122144 (PMC10742590; doi:10.3390/genes14122144)
Supplement: Supplementary file 1 [file genes-14-02144-s001.zip › Supplementary Table S1.xlsx]

## Sheet: Sheet1
Supplementary Table S1: Characteristics of Family 1 UGTs from Solanum tuberosum L.
ID	Transcript ID	Length (aa)	PI	MW	Chr.	Putative function
PGSC0003DMG400000103	PGSC0003DMT400000307	453	6.35	51491.7	1	UDP-glucose:glucosyltransferase
PGSC0003DMG400000431	PGSC0003DMT400001148	468	6.63	52074	11	Glucosyltransferase
PGSC0003DMG400000432	PGSC0003DMT400001149	468	5.99	52035.6	11	Glucosyltransferase
PGSC0003DMG400001092	PGSC0003DMT400002808	470	5.84	52274.4	12	UDP-glucoronosyl
PGSC0003DMG400001450	PGSC0003DMT400003670	463	5.49	51605.3	2	UDP-glucuronosyltransferase
PGSC0003DMG400003901	PGSC0003DMT400009964	489	6.05	55411.4	9	UDP-glucose:glucosyltransferase
PGSC0003DMG400004526	PGSC0003DMT400011510	453	5.59	53227.5	3	UDP-glucose:sesaminol 2'-O-glucoside-O-glucosyltransferase
PGSC0003DMG400004573	PGSC0003DMT400011627	353	5.85	51020.1	12	Anthocyanin 5-O-glucosyltransferase
PGSC0003DMG400004574	PGSC0003DMT400011630	460	6.19	51244.1	12	UDP-glucose:glucosyltransferase
PGSC0003DMG400005960	PGSC0003DMT400015281	460	4.81	39563.1	4	Glucosyltransferase
PGSC0003DMG400005989	PGSC0003DMT400015351	472	5.09	51360.5	4	Glucosyltransferase
PGSC0003DMG400006907	PGSC0003DMT400017783	451	5.14	52181.6	2	Glycosyltransferase UGT90A7
PGSC0003DMG400006908	PGSC0003DMT400017784	458	5.69	53594.1	2	Glycosyltransferase UGT90A7
PGSC0003DMG400006946	PGSC0003DMT400017888	466	5.8	50818.6	2	Glycosyltransferase UGT90A7
PGSC0003DMG400006949	PGSC0003DMT400017893	377	5.27	51409	2	Glycosyltransferase UGT90A7
PGSC0003DMG400007833	PGSC0003DMT400020260	461	5.81	52334.2	12	Zeatin O-glucosyltransferase
PGSC0003DMG400007909	PGSC0003DMT400020468	422	5.58	42914.3	12	Zeatin O-glucosyltransferase
PGSC0003DMG400007980	PGSC0003DMT400020601	409	4.98	52288.6	4	UDP-glucosyltransferase
PGSC0003DMG400007981	PGSC0003DMT400020604	414	6.02	48136.9	4	UDP-glucosyltransferase
PGSC0003DMG400008137	PGSC0003DMT400021018	480	5.7	45986.5	10	Glucosyltransferase
PGSC0003DMG400008138	PGSC0003DMT400021019	474	5.3	46592.3	10	Glucosyltransferase
PGSC0003DMG400008140	PGSC0003DMT400021026	477	6	54177.5	10	Glucosyltransferase
PGSC0003DMG400008181	PGSC0003DMT400021123	474	6.16	53420.8	10	UDP-glucose:glucosyltransferase
PGSC0003DMG400008557	PGSC0003DMT400022063	458	9.04	54274.1	12	Glycosyltransferase
PGSC0003DMG400008593	PGSC0003DMT400022150	491	6.12	53451.1	10	Flavonoid glucoyltransferase UGT73E2
PGSC0003DMG400008600	PGSC0003DMT400022170	495	5.27	51214.5	10	UDP-glucosyltransferase
PGSC0003DMG400009409	PGSC0003DMT400024335	457	5.42	55714.5	2	UDP-glucosyltransferase
PGSC0003DMG400009410	PGSC0003DMT400024337	459	6.25	55665	2	UDP-glucosyltransferase
PGSC0003DMG400009411	PGSC0003DMT400024338	424	5.65	51289.2	2	UDP-glucosyltransferase
PGSC0003DMG400009412	PGSC0003DMT400024342	463	6.04	51369	2	UDP-glucosyltransferase
PGSC0003DMG400009527	PGSC0003DMT400024622	458	5.2	47552.4	8	UDP-xylose phenolic glycosyltransferase
PGSC0003DMG400009528	PGSC0003DMT400024624	458	5.34	52377.2	8	UDP-xylose phenolic glycosyltransferase
PGSC0003DMG400010812	PGSC0003DMT400028037	490	5.7	51961.8	3	Hypothetical protein
PGSC0003DMG400011029	PGSC0003DMT400028653	490	5.46	52118.1	10	UDP-glucose glucosyltransferase
PGSC0003DMG400011031	PGSC0003DMT400028656	419	6.03	52160.7	10	UDP-glucuronosyltransferase
PGSC0003DMG400011074	PGSC0003DMT400028769	410	6.43	55118.8	10	UDP-glucuronosyltransferase
PGSC0003DMG400011492	PGSC0003DMT400029916	464	5.36	55211.6	4	UDP-glucosyltransferase
PGSC0003DMG400011682	PGSC0003DMT400030503	456	5.25	47273.8	4	UDP-glucosyltransferase
PGSC0003DMG400011740	PGSC0003DMT400030650	506	4.98	46237.2	7	SGA
PGSC0003DMG400011749	PGSC0003DMT400030670	489	6.09	51858.4	7	UDP-galactose:solanidine galactosyltransferase
PGSC0003DMG400011935	PGSC0003DMT400031167	477	5.91	51691.3	3	Glucosyltransferase
PGSC0003DMG400011971	PGSC0003DMT400031240	480	5.62	57037.7	7	Glucosyltransferase
PGSC0003DMG400011972	PGSC0003DMT400031242	484	5.66	55282.5	7	Glucosyltransferase
PGSC0003DMG400011973	PGSC0003DMT400031243	473	8.22	54220.7	7	Glucosyltransferase homolog
PGSC0003DMG400012068	PGSC0003DMT400031469	414	5.58	53575.9	8	UDP-glucose:glucosyltransferase
PGSC0003DMG400012551	PGSC0003DMT400032684	485	5.32	54087.1	1	UDP-glucuronosyltransferase
PGSC0003DMG400012578	PGSC0003DMT400032758	413	5.28	52606.2	1	UDP-glucuronosyltransferase
PGSC0003DMG400012658	PGSC0003DMT400032958	494	5.26	46377.1	2	Anthocyanidin 3-O-glucosyltransferase 5
PGSC0003DMG400012708	PGSC0003DMT400033101	452	5.7	54564.8	4	Glucosyltransferase
PGSC0003DMG400013077	PGSC0003DMT400034022	499	6.19	46812.2	5	UDP-glucosyltransferase
PGSC0003DMG400013559	PGSC0003DMT400035284	485	5.9	54961.3	7	UDP-glucosyltransferase
PGSC0003DMG400014617	PGSC0003DMT400037886	489	5.51	50719.9	8	Resveratrol/hydroxycinnamic acid O-glucosyltransferase
PGSC0003DMG400014932	PGSC0003DMT400038648	447	5.95	55242.9	2	UDP-glucose:sesaminol 2'-O-glucoside-O-glucosyltransferase
PGSC0003DMG400015327	PGSC0003DMT400039625	459	5.26	54203.2	12	UDP-glucose glucosyltransferase
PGSC0003DMG400015437	PGSC0003DMT400039912	489	5.29	54782.8	12	UDP-glucose glucosyltransferase
PGSC0003DMG400015438	PGSC0003DMT400039913	400	6.26	50523.4	12	Glycosyltransferase
PGSC0003DMG400015439	PGSC0003DMT400039914	486	5.23	51373.9	12	UDP-galactose:solanidine galactosyltransferase
PGSC0003DMG400015579	PGSC0003DMT400040247	459	5.93	55563.1	5	UDP-glucose:glucosyltransferase
PGSC0003DMG400015601	PGSC0003DMT400040295	470	5.94	45659.6	5	UDP-glucose:glucosyltransferase
PGSC0003DMG400015744	PGSC0003DMT400040716	459	5.93	55158.4	5	O-glucosyltransferase 2
PGSC0003DMG400016050	PGSC0003DMT400041420	426	5.61	51056.7	0	UDP-glucose:glucosyltransferase
PGSC0003DMG400016121	PGSC0003DMT400041593	469	7.52	52525.8	11	Anthocyanidine rhamnosyl-transferase
PGSC0003DMG400016122	PGSC0003DMT400041594	471	5.25	51393.8	11	Anthocyanidine rhamnosyl-transferase
PGSC0003DMG400016124	PGSC0003DMT400041599	384	5.44	47844.2	11	UDP-glucosyltransferase
PGSC0003DMG400016125	PGSC0003DMT400041600	384	5.91	53741.9	11	UDP-glucosyltransferase
PGSC0003DMG400016190	PGSC0003DMT400041752	471	5.31	53729.6	11	Anthocyanidine rhamnosyl-transferase
PGSC0003DMG400016191	PGSC0003DMT400041753	471	5.72	43241.6	11	Anthocyanidine rhamnosyl-transferase
PGSC0003DMG400016192	PGSC0003DMT400041754	471	6.2	43321.9	11	Anthocyanidine rhamnosyl-transferase
PGSC0003DMG400016193	PGSC0003DMT400041755	471	5.16	53856.7	11	Anthocyanidine rhamnosyl-transferase
PGSC0003DMG400016194	PGSC0003DMT400041756	476	5.34	54080.4	11	UDP-rhamnose
PGSC0003DMG400016611	PGSC0003DMT400042807	439	5.12	53822.7	9	Glucosyltransferase
PGSC0003DMG400016773	PGSC0003DMT400043219	473	5.13	53979.9	6	Zeatin O-glucosyltransferase
PGSC0003DMG400017119	PGSC0003DMT400044114	427	5.86	53879.2	10	Flavonoid glucoyltransferase UGT73E2
PGSC0003DMG400017191	PGSC0003DMT400044262	454	5.72	49584.9	9	Glucuronosyl transferases
PGSC0003DMG400017249	PGSC0003DMT400044444	352	5.82	53432.9	9	Glucosyl/glucuronosyl transferases
PGSC0003DMG400017508	PGSC0003DMT400045138	490	5.24	48669.5	8	UDP-glucose:solanidine glucosyltransferase
PGSC0003DMG400017603	PGSC0003DMT400045362	492	7.69	51363.8	10	Flavonoid glucoyltransferase UGT73E2
PGSC0003DMG400017737	PGSC0003DMT400045740	485	6.48	39428.9	2	UDP-glucosyltransferase
PGSC0003DMG400018754	PGSC0003DMT400048268	462	5.63	55096.9	7	Zeatin O-glucosyltransferase
PGSC0003DMG400019483	PGSC0003DMT400050183	450	5.39	56094.8	11	UDP-glucose:glucosyltransferase
PGSC0003DMG400019485	PGSC0003DMT400050186	400	5.74	54084.2	11	UDP-glucose:glucosyltransferase
PGSC0003DMG400019644	PGSC0003DMT400050551	474	5.81	52531.7	5	Glycosyltransferase
PGSC0003DMG400019645	PGSC0003DMT400050552	466	5.81	51170.1	5	UDPG glucosyltransferase
PGSC0003DMG400019657	PGSC0003DMT400050580	463	5.63	45411.5	5	Glycosyltransferase
PGSC0003DMG400019882	PGSC0003DMT400051190	477	6.44	52323.7	10	UDP-glucose:glucosyltransferase
PGSC0003DMG400020640	PGSC0003DMT400053175	459	6.24	50941	6	UDP-glucosyltransferase family 1 protein
PGSC0003DMG400020896	PGSC0003DMT400053854	457	5.76	51125.2	0	Glucosyl/glucuronosyl transferases
PGSC0003DMG400020900	PGSC0003DMT400053864	444	5.4	53509.8	0	UDP-glucose:glucosyltransferase
PGSC0003DMG400020901	PGSC0003DMT400053866	442	5.8	51979.4	0	UDP-glucose:glucosyltransferase
PGSC0003DMG400020902	PGSC0003DMT400053870	430	5.42	51635.3	0	UDP-glucose:glucosyltransferase
PGSC0003DMG400020903	PGSC0003DMT400053872	454	5.82	50238.3	0	UDP-glucose:glucosyltransferase
PGSC0003DMG400021116	PGSC0003DMT400054403	475	5.2	50402.1	2	UDP-glucoronosyl
PGSC0003DMG400021347	PGSC0003DMT400055011	491	5.55	48522.9	1	UDP-glucosyltransferase
PGSC0003DMG400021554	PGSC0003DMT400055511	474	5.38	51298.1	9	UDP-glucose:glucosyltransferase
PGSC0003DMG400021555	PGSC0003DMT400055512	501	5.1	53761.5	9	UDP-glucosyltransferase
PGSC0003DMG400021567	PGSC0003DMT400055540	463	5.19	55521.8	9	UDP-glucosyltransferase
PGSC0003DMG400021689	PGSC0003DMT400055842	458	5.77	53175.9	3	UDP-glucosyltransferase family 1 protein
PGSC0003DMG400021694	PGSC0003DMT400055856	427	6.21	56676.4	3	UDP-glucuronosyltransferase
PGSC0003DMG400021738	PGSC0003DMT400055959	462	5.55	51999.6	8	UDP-glucosyltransferase 74F2
PGSC0003DMG400021784	PGSC0003DMT400056074	496	6.83	51589.8	3	UDP-glucuronosyltransferase
PGSC0003DMG400021785	PGSC0003DMT400056076	476	5.28	48031.4	3	UDP-glucuronosyltransferase
PGSC0003DMG400021787	PGSC0003DMT400056084	476	5.43	51584.9	3	UDP-glucuronosyltransferase
PGSC0003DMG400021788	PGSC0003DMT400056090	480	5.25	56222.7	3	UDP-glucuronosyltransferase
PGSC0003DMG400022657	PGSC0003DMT400058336	455	5.15	54121.3	1	UDP-glucose:sesaminol 2'-O-glucoside-O-glucosyltransferase
PGSC0003DMG400022818	PGSC0003DMT400058739	446	5.18	54012.9	10	UDP-glucosyltransferase
PGSC0003DMG400023356	PGSC0003DMT400060022	489	5.65	54144.4	5	UDP-glucose:glucosyltransferase
PGSC0003DMG400023732	PGSC0003DMT400061003	472	5.54	51401.1	10	Zeatin O-glucosyltransferase
PGSC0003DMG400024593	PGSC0003DMT400063236	462	6.08	50068.5	3	Glycosyltransferase UGT90A7
PGSC0003DMG400024594	PGSC0003DMT400063237	465	5.35	53381.1	3	Glycosyltransferase UGT90A7
PGSC0003DMG400024616	PGSC0003DMT400063297	480	5.34	53605.3	3	UDP-glucosyltransferase
PGSC0003DMG400024617	PGSC0003DMT400063298	482	6.07	55272.2	3	UDP-glucosyltransferase
PGSC0003DMG400025152	PGSC0003DMT400064753	477	9.22	53602	2	UDP-glucuronosyltransferase
PGSC0003DMG400025532	PGSC0003DMT400065629	433	5.55	51890.7	3	Zeatin O-xylosyltransferase
PGSC0003DMG400025862	PGSC0003DMT400066544	488	6	52561.7	1	UDP-glucose:glucosyltransferase
PGSC0003DMG400025871	PGSC0003DMT400066567	470	6.02	53104.8	1	UDP-glucose:glucosyltransferase
PGSC0003DMG400025872	PGSC0003DMT400066568	462	5.83	53588.3	1	UDP-glucose:glucosyltransferase
PGSC0003DMG400025873	PGSC0003DMT400066569	470	6.23	52821.1	1	UDP-glucose:glucosyltransferase
PGSC0003DMG400025874	PGSC0003DMT400066570	470	5.86	48669.6	1	UDP-glucose:glucosyltransferase
PGSC0003DMG400025876	PGSC0003DMT400066572	470	5.48	54169.2	1	UDP-glucose:glucosyltransferase
PGSC0003DMG400025877	PGSC0003DMT400066574	464	5.37	52115.8	1	Twi1 protein
PGSC0003DMG400025878	PGSC0003DMT400066576	455	5.3	51743.2	1	Phenylpropanoid:glucosyltransferase 1
PGSC0003DMG400026322	PGSC0003DMT400067682	421	5.37	52115.8	8	UDP-glucose:glucosyltransferase
PGSC0003DMG400026323	PGSC0003DMT400067684	463	5.46	52559.1	8	UDP-glucose:glucosyltransferase
PGSC0003DMG400026560	PGSC0003DMT400068313	447	5.17	52822.3	2	UDP-glucose:glucosyltransferase
PGSC0003DMG400026930	PGSC0003DMT400069229	493	5.16	52044.2	6	Flavonoid glucoyltransferase UGT73N1
PGSC0003DMG400027261	PGSC0003DMT400070125	483	6.75	51751	4	Glucosyltransferase
PGSC0003DMG400027291	PGSC0003DMT400070218	450	5.44	47658.9	4	Zeatin O-glucosyltransferase
PGSC0003DMG400027338	PGSC0003DMT400070311	401	5.89	52278.3	11	UDP-glucose:glucosyltransferase
PGSC0003DMG400027464	PGSC0003DMT400070649	452	6.19	50852.9	7	Kaempferol 3-O-beta-D-galactosyltransferase
PGSC0003DMG400027852	PGSC0003DMT400071590	477	5.39	55242.7	4	Glucosyltransferase
PGSC0003DMG400028278	PGSC0003DMT400072673	495	5.14	55050.2	10	UDP-glucose:glucosyltransferase
PGSC0003DMG400028331	PGSC0003DMT400072824	447	5.14	55064.3	5	Zeatin O-glucosyltransferase
PGSC0003DMG400028632	PGSC0003DMT400073709	495	5.69	54245.1	12	Flavonoid glucoyltransferase UGT73E2
PGSC0003DMG400028670	PGSC0003DMT400073796	475	6	50318.7	11	UDP-glucose:glucosyltransferase
PGSC0003DMG400028671	PGSC0003DMT400073799	474	5.02	45203.7	11	UDP-glucose:glucosyltransferase
PGSC0003DMG400028806	PGSC0003DMT400074110	442	6.14	49636	12	UDP-glucosyltransferase
PGSC0003DMG400029130	PGSC0003DMT400074906	376	5.05	53110.3	0	UDP-glucose:glucosyltransferase
PGSC0003DMG400029293	PGSC0003DMT400075321	490	6.02	54411.9	12	Glycosyltransferase UGT95A1
PGSC0003DMG400029346	PGSC0003DMT400075456	494	5.41	50647.8	12	Resveratrol/hydroxycinnamic acid O-glucosyltransferase
PGSC0003DMG400029347	PGSC0003DMT400075458	487	6.18	55441.4	12	Resveratrol/hydroxycinnamic acid O-glucosyltransferase
PGSC0003DMG400029349	PGSC0003DMT400075461	452	5.97	53344.9	12	Glycosyltransferase
PGSC0003DMG400029350	PGSC0003DMT400075463	449	6.35	53271.2	12	UDP-glucose:glucosyltransferase
PGSC0003DMG400029489	PGSC0003DMT400075849	430	6.75	49686.6	4	UDP-glucosyltransferase
PGSC0003DMG400029497	PGSC0003DMT400075868	455	5.26	42610.4	4	Glucosyltransferase
PGSC0003DMG400030804	PGSC0003DMT400079148	473	6.08	55258.4	4	UDP-glucose:glucosyltransferase
PGSC0003DMG400030806	PGSC0003DMT400079154	418	5.86	55581.9	4	UDP-glucose:glucosyltransferase
PGSC0003DMG400030824	PGSC0003DMT400079203	483	5.48	54656	4	Glycosyltransferase
PGSC0003DMG400031360	PGSC0003DMT400080529	486	5.72	51281.2	10	UDP-glucoronosyl
PGSC0003DMG400032511	PGSC0003DMT400082390	502	5.25	50643.4	11	UDP-glucosyltransferase
PGSC0003DMG400034632	PGSC0003DMT400085061	487	5.39	48597.7	7	Glucosyltransferase
PGSC0003DMG400034672	PGSC0003DMT400085101	378	5.51	51609.1	11	Glucosyl/glucuronosyl transferases
PGSC0003DMG400034882	PGSC0003DMT400085311	486	5.6	53824.9	7	Glucosyltransferase
PGSC0003DMG400035370	PGSC0003DMT400085799	463	5.8	46880.7	11	Glucosyltransferase
PGSC0003DMG400035573	PGSC0003DMT400086002	475	5.94	54842.5	10	Glucosyltransferase
PGSC0003DMG400035666	PGSC0003DMT400086095	477	5.61	54085.1	7	UDP-glucosyltransferase
PGSC0003DMG400035689	PGSC0003DMT400086118	456	5.35	55003.7	6	Flavonoid glucoyltransferase UGT73N1
PGSC0003DMG400035976	PGSC0003DMT400086405	467	6.58	56839.8	1	Glycosyltransferase
PGSC0003DMG400038217	PGSC0003DMT400088646	472	4.91	54425.2	5	UDP-rhamnose
PGSC0003DMG400038989	PGSC0003DMT400089418	463	5	42535.6	2	UDP-glucosyltransferase
PGSC0003DMG400039789	PGSC0003DMT400090218	468	5.29	54302.2	12	UDP-glucose glucosyltransferase
PGSC0003DMG400039917	PGSC0003DMT400090346	442	6.14	51766.5	2	UDP-glucosyltransferase
PGSC0003DMG400041076	PGSC0003DMT400091505	458	5.79	53138.3	4	UDP-glucose:glucosyltransferase
PGSC0003DMG400041203	PGSC0003DMT400091632	453	5.15	53666.5	11	UDP-glucose:sesaminol 2'-O-glucoside-O-glucosyltransferase
PGSC0003DMG400042343	PGSC0003DMT400092772	397	6.2	50505.4	11	UDP-glucose:glucosyltransferase
PGSC0003DMG400044149	PGSC0003DMT400094578	454	5.65	51695.9	1	UDP-glucose:glucosyltransferase
PGSC0003DMG400045814	PGSC0003DMT400096243	437	5.84	53459.7	6	UDP-glucose:glucosyltransferase
PGSC0003DMG401004500	PGSC0003DMT400011466	475	4.79	51355.9	2	Glycosyltransferase 2
PGSC0003DMG401010005	PGSC0003DMT400025914	469	5.97	52933.1	4	UDP-glucosyltransferase family 1 protein
PGSC0003DMG401023186	PGSC0003DMT400059654	473	6.66	49222.9	3	Hypothetical protein
PGSC0003DMG401027133	PGSC0003DMT400069771	483	7.15	52055.3	5	UDP-glucosyltransferase family 1 protein
PGSC0003DMG402004500	PGSC0003DMT400011469	455	7.65	52608.9	2	Glycosyltransferase 1
PGSC0003DMG402023186	PGSC0003DMT400059655	475	5.04	44660.3	3	UDP-glucosyltransferase family 1 protein
PGSC0003DMG402027133	PGSC0003DMT400069773	483	5.49	51527.3	5	UDP-glucosyltransferase family 1 protein
PGSC0003DMG402030822	PGSC0003DMT400079198	492	5.49	49291.8	4	Glycosyltransferase
