# Supplementary material for: Genome-Wide Analysis of Family-1 UDP-Glycosyltransferases in Potato (Solanum tuberosum L.): Identification, Phylogenetic Analysis and Determination of Response to Osmotic Stress
Source: Genes (Basel). 2023 Nov 27;14(12):2144. doi: 10.3390/genes14122144 (PMC10742590; doi:10.3390/genes14122144)
Supplement: Supplementary file 1 [file genes-14-02144-s001.zip › Supplementary Table S2.xlsx]

## Sheet: Sheet1
Supplementary Table S2. Arabidopsis and other UGT genes used for the identification of the phylogenetic groups
Sr. No.	Gene Name	Group	Accession No.
1	AtUGT79B2	A	NP_194486.1
2	AtUGT89B1	B	NP_177529.2
3	AtUGT90A1	C	NP_179281.3
4	AtUGT73B3	D	NP_567953.1
5	AtUGT71B1	E	NP_188812.1
6	AtUGT78D3	F	NP_197205.1
7	AtUGT85A1	G	NP_193285.1
8	AtUGT76B1	H	NP_187742.1
9	AtUGT83A1	I	NP_186859.1
10	AtUGT87A1	J	NP_180576.1
11	AtUGT86A1	K	NP_181234.1
12	AtUGT75C1	L	www.p450.kvl.dk/TFAfiles/AtUGTPROT.tfa
13	AtUGT92A1	M	AL353013
14	AtUGT82A1	N	NP_188864.1
15	GRMZM2G075387	O	XP_008670630.1
16	GRMZM5G834303	P	NP_001148991.2
17	GRMZM2G067424	Q	NP_001151546.2
18	AtUGT73C6	D	NP_181217.1
19	AtUGT78D1	F	www.p450.kvl.dk/TFAfiles/AtUGTPROT.tfa
20	Os02g0755500	G	BAS80988.1
21	AtUGT76C2	H	www.p450.kvl.dk/TFAfiles/AtUGTPROT.tfa
