# Supplementary material for: Genome-Wide Analysis of Family-1 UDP-Glycosyltransferases in Potato (Solanum tuberosum L.): Identification, Phylogenetic Analysis and Determination of Response to Osmotic Stress
Source: Genes (Basel). 2023 Nov 27;14(12):2144. doi: 10.3390/genes14122144 (PMC10742590; doi:10.3390/genes14122144)
Supplement: Supplementary file 1 [file genes-14-02144-s001.zip › Supplementary Table S3.xlsx]

## Sheet: Sheet1
Supplementary Table S3. Intron information of potato 67 UGT genes.
Group	Gene Name	Exon Start	Exon End	Exon Rank	Intron Phase
A	PGSC0003DMT400020601	68347984	68349102	1	0
A	PGSC0003DMT400020601	68349959	68350066	2	-
A	PGSC0003DMT400029916	6374290	6374812	1	1
A	PGSC0003DMT400029916	6380239	6381360	2	-
A	PGSC0003DMT400030503	68817248	68818318	1	1
A	PGSC0003DMT400030503	68818457	68819003	2	-
C	PGSC0003DMT400063237	54025552	54026635	1	1
C	PGSC0003DMT400063237	54027602	54028245	2	-
D	PGSC0003DMT400066576	84213734	84214877	1	0
D	PGSC0003DMT400066576	84214959	84215638	2	-
D	PGSC0003DMT400073709	49623830	49624819	1	1
D	PGSC0003DMT400073709	49625219	49625982	2	-
D	PGSC0003DMT400086118	53529488	53530204	1	0
D	PGSC0003DMT400086118	53530334	53530984	2	-
E	PGSC0003DMT400011466	21628359	21629076	1	0
E	PGSC0003DMT400011466	21629187	21629975	2	-
E	PGSC0003DMT400011469	21647631	21648384	1	0
E	PGSC0003DMT400011469	21648503	21649330	2	-
E	PGSC0003DMT400039625	441313	442023	1	1
E	PGSC0003DMT400039625	442542	443233	2	0
E	PGSC0003DMT400039625	443933	444471	3	-
E	PGSC0003DMT400042807	60599840	60600738	1	2
E	PGSC0003DMT400042807	60601462	60601879	2	-
E	PGSC0003DMT400051190	5630304	5631342	1	1
E	PGSC0003DMT400051190	5631703	5632242	2	-
E	PGSC0003DMT400071590	69382808	69383458	1	0
E	PGSC0003DMT400071590	69383688	69384034	2	2
E	PGSC0003DMT400071590	69384775	69385382	3	-
E	PGSC0003DMT400086405	73205387	73205487	1	1
E	PGSC0003DMT400086405	73205655	73206954	2	-
F	PGSC0003DMT400070649	2377397	2377956	1	1
F	PGSC0003DMT400070649	2378632	2379664	2	-
G	PGSC0003DMT400022063	55326119	55327174	1	1
G	PGSC0003DMT400022063	55327366	55327951	2	-
G	PGSC0003DMT400031469	39453225	39453702	1	1
G	PGSC0003DMT400031469	39453794	39454025	2	2
G	PGSC0003DMT400031469	39454647	39454711	3	1
G	PGSC0003DMT400031469	39455055	39455521	4	-
G	PGSC0003DMT400032684	82022170	82023394	1	1
G	PGSC0003DMT400032684	82025880	82026459	2	-
G	PGSC0003DMT400032758	82017479	82018102	1	1
G	PGSC0003DMT400032758	82018476	82019265	2	-
G	PGSC0003DMT400056074	32626043	32626626	1	1
G	PGSC0003DMT400056074	32628990	32630248	2	-
G	PGSC0003DMT400056084	32712270	32712765	1	1
G	PGSC0003DMT400056084	32713019	32713950	2	-
G	PGSC0003DMT400056090	32733116	32733623	1	1
G	PGSC0003DMT400056090	32733837	32734768	2	-
G	PGSC0003DMT400079148	63830969	63831534	1	1
G	PGSC0003DMT400079148	63831813	63832893	2	-
G	PGSC0003DMT400079154	63843246	63843828	1	1
G	PGSC0003DMT400079154	63844207	63844877	2	-
G	PGSC0003DMT400079198	63842936	63846318	1	1
G	PGSC0003DMT400079198	63846409	63847014	2	-
G	PGSC0003DMT400079203	63886268	63887428	1	1
G	PGSC0003DMT400079203	63887517	63888326	2	-
I	PGSC0003DMT400003670	45657091	45657577	1	1
I	PGSC0003DMT400003670	45657840	45658741	2	-
I	PGSC0003DMT400064753	25338148	25338815	1	1
I	PGSC0003DMT400064753	25339470	25340599	2	-
J	PGSC0003DMT400024335	26944049	26944664	1	1
J	PGSC0003DMT400024335	26945767	26947201	2	-
J	PGSC0003DMT400024337	26948385	26948944	1	1
J	PGSC0003DMT400024337	26955212	26956316	2	-
J	PGSC0003DMT400024338	26967708	26968104	1	1
J	PGSC0003DMT400024338	26968725	26969599	2	-
J	PGSC0003DMT400024342	26972235	26972853	1	1
J	PGSC0003DMT400024342	26973885	26975608	2	-
K	PGSC0003DMT400055511	5352916	5353903	1	1
K	PGSC0003DMT400055511	5354605	5355204	2	-
K	PGSC0003DMT400055512	5335955	5337341	1	1
K	PGSC0003DMT400055512	5339764	5340436	2	-
K	PGSC0003DMT400060022	51433825	51434890	1	1
K	PGSC0003DMT400060022	51434958	51435509	2	-
K	PGSC0003DMT400073796	6562577	6563472	1	1
K	PGSC0003DMT400073796	6563564	6564092	2	-
K	PGSC0003DMT400073799	6556804	6559263	1	1
K	PGSC0003DMT400073799	6559352	6560264	2	-
K	PGSC0003DMT400080529	51857269	51857868	1	1
K	PGSC0003DMT400080529	51858697	51859786	2	-
L	PGSC0003DMT400024622	2339008	2339652	1	0
L	PGSC0003DMT400024622	2339781	2340509	2	-
L	PGSC0003DMT400024624	2352291	2352935	1	0
L	PGSC0003DMT400024624	2353227	2353955	2	-
L	PGSC0003DMT400025914	72014731	72015615	1	0
L	PGSC0003DMT400025914	72016040	72016826	2	-
L	PGSC0003DMT400040247	7179764	7180765	1	0
L	PGSC0003DMT400040247	7181426	7182103	2	-
L	PGSC0003DMT400040295	7189488	7190196	1	0
L	PGSC0003DMT400040295	7191184	7192188	2	-
L	PGSC0003DMT400040716	49259279	49259927	1	0
L	PGSC0003DMT400040716	49260355	49261422	2	-
L	PGSC0003DMT400053175	2594009	2594985	1	0
L	PGSC0003DMT400053175	2595442	2596095	2	-
L	PGSC0003DMT400055959	34350357	34353636	1	0
L	PGSC0003DMT400055959	34355325	34356038	2	-
L	PGSC0003DMT400056076	32654364	32654949	1	1
L	PGSC0003DMT400056076	32655349	32656442	2	-
L	PGSC0003DMT400067682	2222792	2223137	1	0
L	PGSC0003DMT400067682	2223251	2223525	2	2
L	PGSC0003DMT400067682	2224001	2224642	3	-
L	PGSC0003DMT400067684	2224962	2225920	1	0
L	PGSC0003DMT400067684	2226074	2226874	2	-
L	PGSC0003DMT400075461	58498275	58499020	1	0
L	PGSC0003DMT400075461	58499730	58500657	2	-
L	PGSC0003DMT400075463	58493388	58494039	1	0
L	PGSC0003DMT400075463	58496653	58497492	2	-
N	PGSC0003DMT400074110	5887104	5887566	1	1
N	PGSC0003DMT400074110	5889447	5890309	2	-
O	PGSC0003DMT400033101	10925330	10926505	1	1
O	PGSC0003DMT400033101	10926804	10927555	2	-
O	PGSC0003DMT400065629	21691814	21692352	1	2
O	PGSC0003DMT400065629	21693088	21693331	2	1
O	PGSC0003DMT400065629	21696515	21696811	3	0
O	PGSC0003DMT400065629	21697492	21697529	4	0
O	PGSC0003DMT400065629	21697804	21697928	5	1
O	PGSC0003DMT400065629	21698987	21699042	6	-
O	PGSC0003DMT400075321	57879421	57880233	1	1
O	PGSC0003DMT400075321	57880853	57881010	2	0
O	PGSC0003DMT400075321	57881610	57882108	3	-
P	PGSC0003DMT400028037	40073948	40074501	1	1
P	PGSC0003DMT400028037	40075714	40076813	2	-
P	PGSC0003DMT400028653	53813783	53814910	1	1
P	PGSC0003DMT400028653	53817479	53818184	2	-
P	PGSC0003DMT400028656	53805311	53806534	1	1
P	PGSC0003DMT400028656	53806946	53807413	2	-
P	PGSC0003DMT400028769	54267053	54267595	1	1
P	PGSC0003DMT400028769	54267679	54268863	2	-
P	PGSC0003DMT400055842	33204539	33205010	1	1
P	PGSC0003DMT400055842	33205342	33206243	2	-
P	PGSC0003DMT400055856	33263486	33264276	1	1
P	PGSC0003DMT400055856	33267240	33267729	2	-
P	PGSC0003DMT400059654	33032229	33032911	1	1
P	PGSC0003DMT400059654	33033845	33034902	2	-
P	PGSC0003DMT400059655	33044267	33044911	1	1
P	PGSC0003DMT400059655	33046163	33047319	2	-
P	PGSC0003DMT400069771	48152332	48152938	1	1
P	PGSC0003DMT400069771	48154757	48155872	2	-
P	PGSC0003DMT400069773	48161239	48161845	1	1
P	PGSC0003DMT400069773	48163626	48164802	2	-
Q	PGSC0003DMT400011510	31697411	31698078	1	2
Q	PGSC0003DMT400011510	31698842	31699532	2	-
Q	PGSC0003DMT400041420	32097733	32098163	1	2
Q	PGSC0003DMT400041420	32098229	32099075	2	-
