# Supplementary material for: Genome-Wide Analysis of Family-1 UDP-Glycosyltransferases in Potato (Solanum tuberosum L.): Identification, Phylogenetic Analysis and Determination of Response to Osmotic Stress
Source: Genes (Basel). 2023 Nov 27;14(12):2144. doi: 10.3390/genes14122144 (PMC10742590; doi:10.3390/genes14122144)
Supplement: Supplementary file 1 [file genes-14-02144-s001.zip › Supplementary Table S4.xlsx]

## Sheet: FPKM values in RH tissues
Supplementary Table S4. FPKM values in RH tissues.
ID	Flower	Leaf	Stem	Stolon	Young Tuber	Mature Tuber	Root
PGSC0003DMG400000103	0	0	0	0	0	0	0
PGSC0003DMG400001450	0	0	0	0	0	0	0
PGSC0003DMG400003901	0	0	0	0	0	0	0
PGSC0003DMG400004526	0	0	0	0	0	0	0
PGSC0003DMG400008181	0	0	0	0	0	0	0
PGSC0003DMG400008600	0	0	0	0	0	0	0
PGSC0003DMG400014932	0	0	0	0	0	0	0
PGSC0003DMG400015439	0	0	0	0	0	0	0
PGSC0003DMG400016611	0	0	0	0	0	0	0
PGSC0003DMG400019483	0	0	0	0	0	0	0
PGSC0003DMG400020896	0	0	0	0	0	0	0
PGSC0003DMG400021784	0	0	0	0	0	0	0
PGSC0003DMG400021788	0	0	0	0	0	0	0
PGSC0003DMG400022657	0	0	0	0	0	0	0
PGSC0003DMG400026560	0	0	0	0	0	0	0
PGSC0003DMG400027338	0	0	0	0	0	0	0
PGSC0003DMG400028806	0	0	0	0	0	0	0
PGSC0003DMG400029293	0	0	0	0	0	0	0
PGSC0003DMG400032511	0	0	0	0	0	0	0
PGSC0003DMG400041076	0	0	0	0	0	0	0
PGSC0003DMG400034672	0.893505	0	0	0	0	0	0
PGSC0003DMG400022818	4.58465	0	0	0	0	0	0
PGSC0003DMG400012068	5.08704	0	0	0	0	0	0
PGSC0003DMG400021694	6.08226	0	0	0	0	0	0
PGSC0003DMG400008138	0	2.46513	0	0	0	0	0
PGSC0003DMG400011935	0	4.34966	0	0	0	0	0
PGSC0003DMG400039789	1.64749	7.20889	0	0	0	0	0
PGSC0003DMG400008140	0	9.08302	0	0	0	0	0
PGSC0003DMG400004574	0	10.1675	0	0	0	0	0
PGSC0003DMG400006949	1.99454	6.49799	0.747283	0	0	0	0
PGSC0003DMG400015601	27.2787	7.51378	1.00034	0	0	0	0
PGSC0003DMG400015579	8.18956	1.33013	1.56598	0	0	0	0
PGSC0003DMG400020640	0	0	3.65107	0	0	0	0
PGSC0003DMG401004500	0	7.55785	8.30128	0	0	0	0
PGSC0003DMG400034882	5.32721	23.0095	12.5998	0	0	0	0
PGSC0003DMG402004500	0	29.1066	18.7657	0	0	0	0
PGSC0003DMG400009527	0.220045	1.05675	0	0.187456	0	0	0
PGSC0003DMG400026322	0	7.47933	0.857304	0.409236	0	0	0
PGSC0003DMG400009528	0.684938	0.695168	0.486302	0.507958	0	0	0
PGSC0003DMG400013077	4.86176	2.90364	1.89095	0.737883	0	0	0
PGSC0003DMG400004573	20.4667	7.0594	26.3594	1.93587	0	0	0
PGSC0003DMG400025532	0	1.54577	1.31744	0.512434	0.643711	0	0
PGSC0003DMG400035573	0	7.39927	0	1.02226	0.783622	0	0
PGSC0003DMG400012658	2.44888	0	0	4.15531	2.04418	0	0
PGSC0003DMG400011029	1.24198	13.7261	3.55184	3.30218	2.26932	0	0
PGSC0003DMG400011074	3.15506	12.5164	6.79486	5.38607	3.61274	0	0
PGSC0003DMG400005989	1.69194	1.65758	1.53807	5.0387	3.7412	0	0
PGSC0003DMG400006907	0.937204	2.83627	1.41574	2.99992	5.66511	0	0
PGSC0003DMG400008137	0	93.4323	4.15697	7.9207	9.38957	0	0
PGSC0003DMG400011031	4.61179	26.7399	5.30662	10.2854	10.8122	1.1203	0
PGSC0003DMG400027261	0	1.09693	0.843459	0	1.713	1.96924	0
PGSC0003DMG400021787	0	0	1.64617	0	3.65381	2.5488	0
PGSC0003DMG400015437	1.13212	2.51493	1.50088	0.938145	1.28215	2.73962	0
PGSC0003DMG400035689	2.1744	2.34679	2.18571	7.08724	24.4825	4.50121	0
PGSC0003DMG400015438	2.19649	6.98794	5.34028	2.65182	3.08009	4.89036	0
PGSC0003DMG400005960	21.7162	25.7029	19.0813	62.9717	52.4239	5.44467	0
PGSC0003DMG400007909	1.84482	6.16843	5.05499	36.0096	40.203	18.3398	0
PGSC0003DMG400019485	0	0	0.158266	0	0.0425206	0	0.0214476
PGSC0003DMG400020901	1.18727	0.227608	0	0	0	0.285193	0.0856486
PGSC0003DMG400045814	0.123097	0.509256	0	0	0.0776434	0.348477	0.0866555
PGSC0003DMG400042343	0.492889	0.275514	0	0	0	0.139242	0.117265
PGSC0003DMG400020902	0.125156	0.219602	0.220375	0	0.118414	0.0427526	0.147834
PGSC0003DMG400029489	2.51669	2.35337	34.1292	3.56907	1.56602	2.99741	0.2159
PGSC0003DMG402030822	23.998	49.8225	8.03063	0.352803	0.341574	0	0.229514
PGSC0003DMG400020903	0.735617	0.318404	0	0.393532	0	0.751035	0.239371
PGSC0003DMG400020900	0.297882	0	0	0	0	0	0.247564
PGSC0003DMG400017119	5.10998	63.0048	6.81854	0	0	0	0.256854
PGSC0003DMG400012708	1.18908	7.01237	4.67501	2.53115	2.74916	0.944241	0.368785
PGSC0003DMG400021689	2.00521	3.47143	1.62193	2.79518	0.851318	0	0.559603
PGSC0003DMG400029497	0.531124	0.511902	11.9383	3.23146	1.86586	0.890251	0.56066
PGSC0003DMG400016125	1.83739	0	1.52121	0.861726	1.69974	2.04604	0.567932
PGSC0003DMG400016191	5.83704	14.7987	5.21745	1.0252	0	0	0.576789
PGSC0003DMG400009411	2.24002	1.14388	1.53809	0	0	0	0.651717
PGSC0003DMG400016124	0	0	0.986088	0.550895	1.96928	2.78163	0.76488
PGSC0003DMG400028632	3.76138	18.4408	0	3.14064	0	0	0.777405
PGSC0003DMG400021785	0	0	0.849341	0	5.81954	2.27082	0.805566
PGSC0003DMG400008593	5.52012	7.91039	26.1412	0	0	0	0.811632
PGSC0003DMG400029350	9.00171	3.14867	2.04659	2.52098	1.90317	0	0.830066
PGSC0003DMG400009412	4.11486	0.926239	2.16088	3.37324	1.89936	1.05335	0.89583
PGSC0003DMG400010812	0	0	0	1.66731	0	0	0.900461
PGSC0003DMG400007980	0.889677	4.03684	3.00784	0.421147	0.717941	0	0.909791
PGSC0003DMG400007981	0	0.686751	0.804111	0.573297	0	0	0.914872
PGSC0003DMG400018754	0	0	0	0	0	0	0.948502
PGSC0003DMG400017191	21.7433	5.92725	10.2573	0	0	0	0.954814
PGSC0003DMG400025872	0	0.896903	0	1.15112	0	0	0.964351
PGSC0003DMG400021567	0	1.16828	1.15448	0.500066	0.626816	0	1.07834
PGSC0003DMG400027464	95.4517	2.27559	2.30161	0	0	0	1.09167
PGSC0003DMG400024593	0	0	0	1.3634	0	0	1.11275
PGSC0003DMG400029130	1.50085	0	0	0	0	0	1.12655
PGSC0003DMG400012551	4.66073	2.23869	1.39283	9.15044	25.0377	2.2108	1.16683
PGSC0003DMG400006946	47.2196	95.2535	14.887	0	0	0	1.17845
PGSC0003DMG400041203	0	0	0	0	0	0	1.23862
PGSC0003DMG400012578	10.2071	14.9567	0	0.507416	1.47425	1.87162	1.47344
PGSC0003DMG400016773	0.58712	0.281731	1.65074	2.4789	10.195	1.42302	1.49221
PGSC0003DMG400044149	6.96854	20.8224	5.10149	0	0	6.37174	1.60202
PGSC0003DMG400026930	0	0	0	13.8963	4.2815	0	1.61983
PGSC0003DMG400030806	123.581	0.00213383	0.0415231	1.10713	0	0	1.62927
PGSC0003DMG400011749	28.8947	36.5814	25.9379	267.524	181.909	21.7002	1.68427
PGSC0003DMG400009410	6.95015	16.551	12.0525	2.01657	2.46794	2.21226	1.68552
PGSC0003DMG400025874	0	1.91856	0	3.26161	0.756846	0	1.82549
PGSC0003DMG400029346	0	1.1513	3.40491	2.0974	10.6508	13.1584	1.84668
PGSC0003DMG400025871	0.455727	3.4993	0	1.08365	0.92717	1.93032	1.86727
PGSC0003DMG400025873	0.467839	3.59231	0	1.11245	0.951812	1.98163	1.9169
PGSC0003DMG401010005	0	0	0	0	0	0	1.92955
PGSC0003DMG400039917	5.35379	3.71548	2.95122	1.74243	0	0	2.07027
PGSC0003DMG400026323	3.48185	6.62288	6.21209	13.2301	5.97843	1.0579	2.17875
PGSC0003DMG400023732	38.844	0	0	0	0	0	2.2026
PGSC0003DMG400017737	3.49635	11.0691	0	0	0	0	2.27147
PGSC0003DMG400016122	8.17179	114.823	87.1085	6.82611	2.53529	2.11443	2.37247
PGSC0003DMG400017249	35.6204	0.683764	0.870246	0	0	0	2.47032
PGSC0003DMG400028331	13.9577	25.2033	16.8364	97.2286	103.185	11.9289	2.90987
PGSC0003DMG401023186	0	0	0	0	0	0	2.91428
PGSC0003DMG400038989	0	0	1.61892	0	0	0	2.97481
PGSC0003DMG400030824	0	1.46379	0	21.1217	22.6003	2.76156	3.13669
PGSC0003DMG400030804	19.6837	10.8794	7.02553	1.8296	0	0	3.14641
PGSC0003DMG400006908	3.23386	4.97034	0.998226	0	4.29552	0	3.18606
PGSC0003DMG400021116	0	3.13175	1.24649	1.75154	0	0	3.24326
PGSC0003DMG400016050	10.2585	1.72064	1.25062	0.999834	2.93902	7.42847	3.48155
PGSC0003DMG400019657	2.14456	8.68443	9.4634	4.52532	2.75989	2.95107	3.49692
PGSC0003DMG400009409	2.39021	2.11371	2.00658	1.83041	2.37811	1.20622	3.52009
PGSC0003DMG400029349	4.69524	1.60543	1.99875	1.81633	1.8843	5.79549	3.55316
PGSC0003DMG400025152	0	0	0	3.47128	2.35055	0	3.5569
PGSC0003DMG400011740	88.128	315.418	159.602	705.285	297.786	39.6715	3.66618
PGSC0003DMG400000431	6.35622	29.3981	6.83111	44.0593	27.1095	7.31437	3.7201
PGSC0003DMG400038217	0	0	0	0	0	0	3.8707
PGSC0003DMG400011972	0	2.94934	3.16827	5.066	2.98871	2.33364	3.92893
PGSC0003DMG400011971	11.7686	23.0886	25.1749	6.5747	9.3211	9.95541	4.1426
PGSC0003DMG402023186	0	0	0	0.980519	0	0	4.49577
PGSC0003DMG400024616	2.82215	2.30495	2.25795	2.57822	2.09583	2.36795	4.60911
PGSC0003DMG400016190	4.64849	5.26153	3.56352	4.01582	5.61411	6.04981	5.0675
PGSC0003DMG400017603	33.8572	26.2148	6.15067	0	0	0	5.1779
PGSC0003DMG400035370	9.73869	39.1637	10.2421	62.256	32.4059	8.23055	5.25662
PGSC0003DMG400025877	360.216	51.2512	1.57817	2.71478	0	1.05048	5.53431
PGSC0003DMG400031360	1.49495	4.85429	0	0	0	1.1794	5.95297
PGSC0003DMG400016194	0	0	6.49617	6.37276	14.9032	16.7269	6.48962
PGSC0003DMG400024617	3.55707	3.96654	3.28851	2.68643	2.16182	2.13704	7.0066
PGSC0003DMG400011492	9.94677	8.96607	6.37824	8.07098	4.85459	5.54379	7.57019
PGSC0003DMG400028670	0	0	3.78773	1.45612	1.55906	0	7.59952
PGSC0003DMG400015744	2.65112	4.21567	4.26386	7.6231	10.8827	6.35902	7.72838
PGSC0003DMG400007833	5.48997	3.79512	22.024	30.3681	44.6947	40.8659	7.91911
PGSC0003DMG400029347	0	1.50488	18.058	8.79168	21.1438	6.97941	8.25465
PGSC0003DMG400011682	1.34705	0.857799	5.99096	9.87439	6.03124	3.50401	8.53546
PGSC0003DMG400011973	0	0	1.83404	13.7448	5.38731	3.27339	8.61612
PGSC0003DMG400021738	5.12397	18.7399	4.30524	4.00838	3.49276	4.25834	8.81861
PGSC0003DMG400016192	0.467446	2.52123	1.40261	9.9178	3.83851	1.07517	9.04544
PGSC0003DMG400019644	4.22993	12.418	19.4805	10.4132	6.33434	5.79319	9.17132
PGSC0003DMG400015327	15.4329	11.2091	16.1248	3.7747	2.14708	1.36799	9.30092
PGSC0003DMG400024594	7.65324	0	5.94489	27.1773	5.35153	0	10.3493
PGSC0003DMG400014617	0	0	3.66075	20.2766	34.678	10.7317	10.4363
PGSC0003DMG400016121	0	7.92351	5.04064	3.16402	1.68661	3.54496	12.5762
PGSC0003DMG400021347	3.85628	4.73699	5.66903	7.17481	12.7878	10.2645	13.1384
PGSC0003DMG400021554	8.39849	9.66884	9.30807	2.7521	0	2.18376	13.1812
PGSC0003DMG400016193	1.03498	2.57257	2.17034	8.94164	4.56459	1.94953	13.6742
PGSC0003DMG400019645	4.94488	17.4822	28.6931	20.1184	9.45841	10.4616	14.8466
PGSC0003DMG400021555	23.0116	7.31217	22.91	11.8862	7.96894	6.1837	15.5384
PGSC0003DMG400019882	1.44404	19.9907	8.27383	34.6747	51.6335	68.5979	15.5793
PGSC0003DMG400025862	33.0262	30.2815	5.37991	24.8918	9.44795	10.0806	18.4222
PGSC0003DMG400023356	14.776	5.55315	23.6055	28.0853	43.1824	44.4568	18.8341
PGSC0003DMG400028671	2.23753	4.99809	3.18868	1.95415	2.30878	2.26625	20.0883
PGSC0003DMG400008557	6.24832	44.3372	2.49684	38.5954	27.0405	15.3874	25.2281
PGSC0003DMG400034632	3.83046	7.60461	4.00756	12.6194	19.2519	8.78033	25.4292
PGSC0003DMG400000432	51.9779	208.938	47.7518	343.253	208.096	60.382	26.9111
PGSC0003DMG400028278	5.12419	6.39075	4.92192	9.88026	9.47171	6.66177	27.0523
PGSC0003DMG400025876	1.78455	0	28.7944	24.5399	15.6971	38.871	30.0059
PGSC0003DMG402027133	1.0816	0	0	16.3681	15.5359	14.3701	30.9991
PGSC0003DMG400001092	7.45861	3.73748	4.68589	3.89695	3.16532	4.98685	34.6173
PGSC0003DMG400025878	27.5419	6.87761	2.88135	2.01183	3.029	7.07217	34.8695
PGSC0003DMG401027133	1.51694	0	0	22.3553	18.7368	14.9664	35.0339
PGSC0003DMG400027852	1.98691	6.77029	11.5555	26.7761	4.44603	10.9597	36.5003
PGSC0003DMG400027291	28.2929	8.08086	2.46918	3.60107	3.50102	3.63688	40.7307
PGSC0003DMG400035666	33.6057	33.681	58.5837	28.4333	27.6856	16.5349	44.4949
PGSC0003DMG400013559	27.5076	5.03742	18.7105	8.82465	6.42493	5.32273	46.8006
PGSC0003DMG400035976	12.7312	256.338	60.8699	10.5393	7.58173	8.78495	47.7589
PGSC0003DMG400017508	82.64	112.952	40.8003	103.002	77.8549	19.8649	82.4618
