# Supplementary material for: Genome-Wide Analysis of Family-1 UDP-Glycosyltransferases in Potato (Solanum tuberosum L.): Identification, Phylogenetic Analysis and Determination of Response to Osmotic Stress
Source: Genes (Basel). 2023 Nov 27;14(12):2144. doi: 10.3390/genes14122144 (PMC10742590; doi:10.3390/genes14122144)
Supplement: Supplementary file 1 [file genes-14-02144-s001.zip › Supplementary Table S6.xlsx]

## Sheet: 24h-Mannitol FPKM values
Supplementary Table S6. 24h-Mannitol FPKM values in DM tissues
ID	Transcript ID	Control	Mannitol-24h
PGSC0003DMG400015327	PGSC0003DMT400039625	108.478	118.733
PGSC0003DMG400027291	PGSC0003DMT400070218	51.0921	84.5401
PGSC0003DMG400025877	PGSC0003DMT400066574	87.6764	65.7141
PGSC0003DMG400035666	PGSC0003DMT400086095	47.896	63.4808
PGSC0003DMG400011740	PGSC0003DMT400030650	25.7392	49.3227
PGSC0003DMG400006946	PGSC0003DMT400017888	16.7292	47.5751
PGSC0003DMG400008557	PGSC0003DMT400022063	61.3019	47.0453
PGSC0003DMG400026323	PGSC0003DMT400067684	26.6775	40.6434
PGSC0003DMG400016191	PGSC0003DMT400041753	12.6893	39.597
PGSC0003DMG400027852	PGSC0003DMT400071590	11.2644	33.4681
PGSC0003DMG400019882	PGSC0003DMT400051190	29.6331	32.8883
PGSC0003DMG400035976	PGSC0003DMT400086405	14.6035	31.4703
PGSC0003DMG400034882	PGSC0003DMT400085311	20.8736	30.6885
PGSC0003DMG400028632	PGSC0003DMT400073709	45.3362	29.9314
PGSC0003DMG400015744	PGSC0003DMT400040716	15.7019	28.552
PGSC0003DMG400030804	PGSC0003DMT400079148	10.4224	25.7395
PGSC0003DMG400021567	PGSC0003DMT400055540	19.3465	24.5458
PGSC0003DMG400004573	PGSC0003DMT400011627	24.7071	22.7783
PGSC0003DMG400017603	PGSC0003DMT400045362	15.307	22.5861
PGSC0003DMG400021116	PGSC0003DMT400054403	8.2552	22.1754
PGSC0003DMG400025862	PGSC0003DMT400066544	16.7255	20.786
PGSC0003DMG400017119	PGSC0003DMT400044114	7.80148	20.7045
PGSC0003DMG400004574	PGSC0003DMT400011630	13.2091	19.5899
PGSC0003DMG400000432	PGSC0003DMT400001149	39.424	19.4751
PGSC0003DMG400028278	PGSC0003DMT400072673	15.6432	19.0898
PGSC0003DMG400017737	PGSC0003DMT400045740	11.2445	18.8281
PGSC0003DMG400015438	PGSC0003DMT400039913	7.05475	18.1285
PGSC0003DMG400011749	PGSC0003DMT400030670	20.2903	17.9896
PGSC0003DMG402030822	PGSC0003DMT400079198	5.98941	17.3508
PGSC0003DMG400017508	PGSC0003DMT400045138	13.2701	16.9897
PGSC0003DMG400008137	PGSC0003DMT400021018	16.3528	16.8002
PGSC0003DMG400009410	PGSC0003DMT400024337	13.1623	16.6451
PGSC0003DMG400007980	PGSC0003DMT400020601	9.4897	16.4704
PGSC0003DMG400024617	PGSC0003DMT400063298	4.39607	15.0085
PGSC0003DMG400016122	PGSC0003DMT400041594	4.67483	14.7587
PGSC0003DMG400024616	PGSC0003DMT400063297	4.08434	14.0763
PGSC0003DMG400011971	PGSC0003DMT400031240	5.53452	12.8787
PGSC0003DMG400021738	PGSC0003DMT400055959	10.1177	12.6969
PGSC0003DMG400012551	PGSC0003DMT400032684	10.6289	12.6926
PGSC0003DMG400023356	PGSC0003DMT400060022	11.1332	11.7726
PGSC0003DMG400034632	PGSC0003DMT400085061	12.2916	11.4308
PGSC0003DMG400024594	PGSC0003DMT400063237	20.5607	11.2815
PGSC0003DMG400001092	PGSC0003DMT400002808	10.4665	10.9632
PGSC0003DMG400016190	PGSC0003DMT400041752	4.41882	10.7141
PGSC0003DMG400029349	PGSC0003DMT400075461	5.90246	9.98027
PGSC0003DMG401027133	PGSC0003DMT400069771	5.10722	9.2333
PGSC0003DMG400007833	PGSC0003DMT400020260	2.82815	8.85615
PGSC0003DMG400025874	PGSC0003DMT400066570	6.35804	8.76755
PGSC0003DMG400035370	PGSC0003DMT400085799	8.69601	8.62385
PGSC0003DMG400013559	PGSC0003DMT400035284	9.23465	8.1815
PGSC0003DMG402027133	PGSC0003DMT400069773	4.23788	7.78277
PGSC0003DMG400023732	PGSC0003DMT400061003	1.07568	7.72463
PGSC0003DMG400019645	PGSC0003DMT400050552	1.14282	7.35555
PGSC0003DMG400025873	PGSC0003DMT400066569	10.0669	7.26799
PGSC0003DMG400025871	PGSC0003DMT400066567	9.80574	7.07941
PGSC0003DMG400025876	PGSC0003DMT400066572	5.82846	7.02417
PGSC0003DMG400008593	PGSC0003DMT400022150	3.17542	6.91474
PGSC0003DMG400019644	PGSC0003DMT400050551	1.57898	6.89277
PGSC0003DMG400011972	PGSC0003DMT400031242	4.28584	6.85781
PGSC0003DMG400005960	PGSC0003DMT400015281	5.29093	6.84872
PGSC0003DMG400019657	PGSC0003DMT400050580	3.78883	6.78049
PGSC0003DMG400028671	PGSC0003DMT400073799	5.41038	6.46647
PGSC0003DMG400021784	PGSC0003DMT400056074	8.73806	6.04221
PGSC0003DMG400016121	PGSC0003DMT400041593	1.56729	5.86195
PGSC0003DMG400026322	PGSC0003DMT400067682	3.33387	5.79566
PGSC0003DMG400011682	PGSC0003DMT400030503	5.86426	5.62965
PGSC0003DMG400015437	PGSC0003DMT400039912	2.05051	5.6251
PGSC0003DMG400044149	PGSC0003DMT400094578	4.55529	5.59236
PGSC0003DMG400007909	PGSC0003DMT400020468	4.55428	5.53509
PGSC0003DMG400028331	PGSC0003DMT400072824	6.67033	5.50757
PGSC0003DMG400021347	PGSC0003DMT400055011	2.45034	5.43559
PGSC0003DMG400011492	PGSC0003DMT400029916	6.02352	5.42458
PGSC0003DMG400039789	PGSC0003DMT400090218	2.22001	5.41346
PGSC0003DMG400006907	PGSC0003DMT400017783	3.61882	5.40875
PGSC0003DMG400016125	PGSC0003DMT400041600	6.92747	5.30705
PGSC0003DMG400029489	PGSC0003DMT400075849	2.36742	5.1094
PGSC0003DMG400029350	PGSC0003DMT400075463	4.92773	5.10048
PGSC0003DMG400013077	PGSC0003DMT400034022	4.22249	5.00118
PGSC0003DMG400021555	PGSC0003DMT400055512	5.87942	4.99523
PGSC0003DMG400035689	PGSC0003DMT400086118	6.47883	4.8281
PGSC0003DMG400009409	PGSC0003DMT400024335	4.10569	4.74405
PGSC0003DMG400021694	PGSC0003DMT400055856	3.40322	4.60154
PGSC0003DMG400016194	PGSC0003DMT400041756	2.55194	4.4624
PGSC0003DMG401023186	PGSC0003DMT400059654	2.71462	4.24426
PGSC0003DMG400016050	PGSC0003DMT400041420	1.02976	4.19038
PGSC0003DMG400015601	PGSC0003DMT400040295	1.67048	4.13687
PGSC0003DMG400012708	PGSC0003DMT400033101	5.98124	4.13625
PGSC0003DMG400039917	PGSC0003DMT400090346	2.5423	4.12148
PGSC0003DMG400006908	PGSC0003DMT400017784	1.6951	4.03126
PGSC0003DMG400038217	PGSC0003DMT400088646	4.56468	3.91423
PGSC0003DMG400016192	PGSC0003DMT400041754	1.63101	3.83502
PGSC0003DMG400016193	PGSC0003DMT400041755	1.0116	3.71054
PGSC0003DMG400011029	PGSC0003DMT400028653	2.58791	3.52746
PGSC0003DMG400025872	PGSC0003DMT400066568	3.29401	3.47472
PGSC0003DMG400018754	PGSC0003DMT400048268	1.12334	3.4043
PGSC0003DMG400011031	PGSC0003DMT400028656	4.17576	3.39979
PGSC0003DMG400021554	PGSC0003DMT400055511	5.05838	3.20344
PGSC0003DMG400025878	PGSC0003DMT400066576	2.31539	3.11541
PGSC0003DMG400029347	PGSC0003DMT400075458	3.89257	3.09418
PGSC0003DMG400006949	PGSC0003DMT400017893	1.00289	3.08016
PGSC0003DMG400035573	PGSC0003DMT400086002	4.28095	3.0557
PGSC0003DMG400021785	PGSC0003DMT400056076	2.6926	2.57829
PGSC0003DMG400024593	PGSC0003DMT400063236	2.36955	2.42428
PGSC0003DMG400034672	PGSC0003DMT400085101	5.65788	2.3227
PGSC0003DMG402023186	PGSC0003DMT400059655	0.783735	2.25761
PGSC0003DMG400031360	PGSC0003DMT400080529	4.23838	2.19687
PGSC0003DMG400016773	PGSC0003DMT400043219	1.02738	2.17455
PGSC0003DMG400000431	PGSC0003DMT400001148	1.6718	2.07995
PGSC0003DMG400020640	PGSC0003DMT400053175	1.35213	1.8809
PGSC0003DMG400021689	PGSC0003DMT400055842	0.757491	1.80255
PGSC0003DMG400003901	PGSC0003DMT400009964	1.44419	1.75643
PGSC0003DMG400011973	PGSC0003DMT400031243	1.17692	1.54362
PGSC0003DMG400012578	PGSC0003DMT400032758	0.927654	1.54126
PGSC0003DMG400027261	PGSC0003DMT400070125	0.542234	1.53685
PGSC0003DMG400008600	PGSC0003DMT400022170	0.818087	1.42251
PGSC0003DMG400009412	PGSC0003DMT400024342	1.12582	1.41095
PGSC0003DMG400014617	PGSC0003DMT400037886	2.87186	1.40082
PGSC0003DMG400009528	PGSC0003DMT400024624	1.14844	1.37836
PGSC0003DMG400030824	PGSC0003DMT400079203	1.15864	1.21688
PGSC0003DMG400029497	PGSC0003DMT400075868	0.221655	1.17445
PGSC0003DMG400007981	PGSC0003DMT400020604	0.313022	1.09257
PGSC0003DMG400010812	PGSC0003DMT400028037	1.11961	0.953543
PGSC0003DMG400016124	PGSC0003DMT400041599	0.312166	0.775433
PGSC0003DMG400019483	PGSC0003DMT400050183	0	0.764313
PGSC0003DMG400025152	PGSC0003DMT400064753	0.460689	0.739571
PGSC0003DMG400009527	PGSC0003DMT400024622	0.843184	0.698572
PGSC0003DMG400026930	PGSC0003DMT400069229	0.958838	0.666902
PGSC0003DMG400015579	PGSC0003DMT400040247	0.760632	0.651258
PGSC0003DMG400011074	PGSC0003DMT400028769	0.467124	0.596702
PGSC0003DMG400005989	PGSC0003DMT400015351	0.530242	0.58884
PGSC0003DMG401010005	PGSC0003DMT400025914	0.896364	0.523907
PGSC0003DMG400025532	PGSC0003DMT400065629	0.238932	0.444797
PGSC0003DMG400021787	PGSC0003DMT400056084	0.447552	0.426639
PGSC0003DMG400009411	PGSC0003DMT400024338	0.59481	0.366779
PGSC0003DMG400008138	PGSC0003DMT400021019	0.649073	0.312521
PGSC0003DMG400027338	PGSC0003DMT400070311	0.15214	0.250559
PGSC0003DMG400045814	PGSC0003DMT400096243	0	0.231193
PGSC0003DMG400032511	PGSC0003DMT400082390	0	0.229246
PGSC0003DMG400020902	PGSC0003DMT400053870	0	0.166685
PGSC0003DMG400020896	PGSC0003DMT400053854	0.14517	0.0844555
PGSC0003DMG400019485	PGSC0003DMT400050186	0	0.0454678
PGSC0003DMG400030806	PGSC0003DMT400079154	0.00166224	0.000589992
PGSC0003DMG400000103	PGSC0003DMT400000307	0	0
PGSC0003DMG400001450	PGSC0003DMT400003670	0	0
PGSC0003DMG400004526	PGSC0003DMT400011510	0	0
PGSC0003DMG400008140	PGSC0003DMT400021026	0	0
PGSC0003DMG400008181	PGSC0003DMT400021123	0	0
PGSC0003DMG400011935	PGSC0003DMT400031167	0	0
PGSC0003DMG400012068	PGSC0003DMT400031469	0	0
PGSC0003DMG400012658	PGSC0003DMT400032958	0	0
PGSC0003DMG400014932	PGSC0003DMT400038648	0	0
PGSC0003DMG400015439	PGSC0003DMT400039914	0	0
PGSC0003DMG400016611	PGSC0003DMT400042807	0	0
PGSC0003DMG400017191	PGSC0003DMT400044262	0	0
PGSC0003DMG400017249	PGSC0003DMT400044444	0	0
PGSC0003DMG400020900	PGSC0003DMT400053864	0	0
PGSC0003DMG400020901	PGSC0003DMT400053866	0	0
PGSC0003DMG400020903	PGSC0003DMT400053872	0	0
PGSC0003DMG400021788	PGSC0003DMT400056090	0	0
PGSC0003DMG400022657	PGSC0003DMT400058336	0	0
PGSC0003DMG400022818	PGSC0003DMT400058739	0	0
PGSC0003DMG400026560	PGSC0003DMT400068313	0	0
PGSC0003DMG400027464	PGSC0003DMT400070649	0	0
PGSC0003DMG400028670	PGSC0003DMT400073796	0	0
PGSC0003DMG400028806	PGSC0003DMT400074110	0	0
PGSC0003DMG400029130	PGSC0003DMT400074906	0	0
PGSC0003DMG400029293	PGSC0003DMT400075321	0	0
PGSC0003DMG400029346	PGSC0003DMT400075456	0	0
PGSC0003DMG400038989	PGSC0003DMT400089418	0	0
PGSC0003DMG400041076	PGSC0003DMT400091505	0	0
PGSC0003DMG400041203	PGSC0003DMT400091632	0.71753	0
PGSC0003DMG400042343	PGSC0003DMT400092772	0	0
PGSC0003DMG401004500	PGSC0003DMT400011466	0	0
PGSC0003DMG402004500	PGSC0003DMT400011469	0	0

## Sheet: Up-regulated UGTs under drought
Supplementary Table S6.Up-regulated UGTs under Mannitol treatment.
ID	Transcript ID	Control	Mannitol-24hr	Putative_function
PGSC0003DMG400006946	PGSC0003DMT400017888	16.7292	47.5751	Glycosyltransferase UGT90A7	C
PGSC0003DMG400016191	PGSC0003DMT400041753	12.6893	39.597	Anthocyanidine rhamnosyl-transferase	A
PGSC0003DMG400027852	PGSC0003DMT400071590	11.2644	33.4681	Glucosyltransferase	E
PGSC0003DMG400035976	PGSC0003DMT400086405	14.6035	31.4703	Glycosyltransferase	E
PGSC0003DMG400030804	PGSC0003DMT400079148	10.4224	25.7395	UDP-glucose:glucosyltransferase	G
PGSC0003DMG400021116	PGSC0003DMT400054403	8.2552	22.1754	UDP-glucoronosyl/UDP-glucosyl transferase family protein	A
PGSC0003DMG400017119	PGSC0003DMT400044114	7.80148	20.7045	Flavonoid glucoyltransferase	D
PGSC0003DMG400015438	PGSC0003DMT400039913	7.05475	18.1285	Glycosyltransferase	D
PGSC0003DMG402030822	PGSC0003DMT400079198	5.98941	17.3508	Glycosyltransferase	G
PGSC0003DMG400024617	PGSC0003DMT400063298	4.39607	15.0085	UDP-glucosyltransferase	B
PGSC0003DMG400016122	PGSC0003DMT400041594	4.67483	14.7587	Anthocyanidine rhamnosyl-transferase	A
PGSC0003DMG400024616	PGSC0003DMT400063297	4.08434	14.0763	UDP-glucosyltransferase	B
PGSC0003DMG400011971	PGSC0003DMT400031240	5.53452	12.8787	Glucosyltransferase	E
PGSC0003DMG400016190	PGSC0003DMT400041752	4.41882	10.7141	Anthocyanidine rhamnosyl-transferase	A
PGSC0003DMG400007833	PGSC0003DMT400020260	2.82815	8.85615	Zeatin O-glucosyltransferase	O
PGSC0003DMG400023732	PGSC0003DMT400061003	1.07568	7.72463	Zeatin O-glucosyltransferase	O
PGSC0003DMG400019645	PGSC0003DMT400050552	1.14282	7.35555	UDPG glucosyltransferase	B
PGSC0003DMG400008593	PGSC0003DMT400022150	3.17542	6.91474	Flavonoid glucoyltransferase UGT73E2	D
PGSC0003DMG400019644	PGSC0003DMT400050551	1.57898	6.89277	Glycosyltransferase	B
PGSC0003DMG400016121	PGSC0003DMT400041593	1.56729	5.86195	Anthocyanidine rhamnosyl-transferase	A
PGSC0003DMG400015437	PGSC0003DMT400039912	2.05051	5.6251	UDP-glucose glucosyltransferase	D
PGSC0003DMG400021347	PGSC0003DMT400055011	2.45034	5.43559	UDP-glucosyltransferase	M
PGSC0003DMG400039789	PGSC0003DMT400090218	2.22001	5.41346	UDP-glucose glucosyltransferase	D
PGSC0003DMG400029489	PGSC0003DMT400075849	2.36742	5.1094	UDP-glucosyltransferase	O
PGSC0003DMG400016050	PGSC0003DMT400041420	1.02976	4.19038	UDP-glucose:glucosyltransferase	R
PGSC0003DMG400015601	PGSC0003DMT400040295	1.67048	4.13687	UDP-glucose:glucosyltransferase	L
PGSC0003DMG400006908	PGSC0003DMT400017784	1.6951	4.03126	Glycosyltransferase UGT90A7	C
PGSC0003DMG400016192	PGSC0003DMT400041754	1.63101	3.83502	Anthocyanidine rhamnosyl-transferase	A
PGSC0003DMG400016193	PGSC0003DMT400041755	1.0116	3.71054	Anthocyanidine rhamnosyl-transferase	A
PGSC0003DMG400018754	PGSC0003DMT400048268	1.12334	3.4043	Zeatin O-glucosyltransferase	O
PGSC0003DMG400006949	PGSC0003DMT400017893	1.00289	3.08016	Glycosyltransferase UGT90A7	C
PGSC0003DMG402023186	PGSC0003DMT400059655	0.783735	2.25761	UDP-glucosyltransferase family 1 protein	P
PGSC0003DMG400016773	PGSC0003DMT400043219	1.02738	2.17455	Zeatin O-glucosyltransferase	O
PGSC0003DMG400021689	PGSC0003DMT400055842	0.757491	1.80255	UDP-glucosyltransferase family 1 protein	P
PGSC0003DMG400027261	PGSC0003DMT400070125	0.542234	1.53685	Glucosyltransferase	O
PGSC0003DMG400029497	PGSC0003DMT400075868	0.221655	1.17445	Glucosyltransferase	O
PGSC0003DMG400007981	PGSC0003DMT400020604	0.313022	1.09257	UDP-glucosyltransferase	A
PGSC0003DMG400016124	PGSC0003DMT400041599	0.312166	0.775433	UDP-glucosyltransferase	A
