# Supplementary material for: Genome-Wide Analysis of Family-1 UDP-Glycosyltransferases in Potato (Solanum tuberosum L.): Identification, Phylogenetic Analysis and Determination of Response to Osmotic Stress
Source: Genes (Basel). 2023 Nov 27;14(12):2144. doi: 10.3390/genes14122144 (PMC10742590; doi:10.3390/genes14122144)
Supplement: Supplementary file 1 [file genes-14-02144-s001.zip › Supplementary Table S7.xlsx]

## Sheet: Sheet1
Supplementary Table S7. Information about primers used for qRT-PCR
No.	Primer name	Gene number	Primer sequence (5’-3’)	Primer length (nt)	Amplicon size (bp)
1	Q41594-F	PGSC0003DMT400041594	GCCAACTTCCGAAAACGACT	20	131
	Q41594-R		TGGTTTTGCCTCGCTACCAA	20
2	Q41753-F	PGSC0003DMT400041753	TCACCTGAAACCGGTGATCC	20	147
	Q41753-R		TCGCTCCCAAATGCCACATA	20
3	Q44114-F	PGSC0003DMT400044114	GTCTCGGGAGCCTATCGTGT	22	192
	Q44114-R		AGTGTGTCAAGAATGCACCAAC	25
4	Q17888-F	PGSC0003DMT400017888	AGGAGCAGAGTGCAGAGAGA	20	112
	Q17888-R		AAAGCGAGCAAGGTCGAAGA	20
5	ef1α-F	AB061263	ATTGGAAACGGATATGCTCCA	21	101
	ef1α-R		TCCTTACCTGAACGCCTGTCA	21
